# Supplementary material for: Spatial distribution of isoprenoid enzymes and MpABCG1 transporter influences sesquiterpene accumulation in Marchantia polymorpha oil bodies
Source: Commun Biol. 2026 Mar 2;9:521. doi: 10.1038/s42003-025-09508-4 (PMC13068942; doi:10.1038/s42003-025-09508-4)
Supplement: Supplementary file 3 — Supplementary data 1 to 5 [file 42003_2025_9508_MOESM3_ESM.xlsx]

## Sheet: Supplementary data 1
				Internal standard	Compound of interest	Main sesquiterpenes				Diterpenes		Sterols		µg/g compound of interest	µg/g sesquiterpenes				µg/g diterpenes		µg/g sterols
			FW (mg)	Area dodecane	Area taxadiene	Area cis-thujopsene (1)	Area β-chamigrene (2)	Area ɣ-cupranene (3)	Area thujopsan-2⍺-ol (4a)	Area neophytadiene (5)	Area phytol 6)	Area campesterol (7)	Area stigmasterol (8)	Taxadiene	cis-Thujopsene (1)	β-Chamigrene (2)	ɣ-Cupranene (3)	Thujopsan-2⍺-ol (4a)	Neophytadiene (5)	Phytol (6)	Campesterol (7)	Stigmasterol (8)
	UBE2:TXS	1	210	14094666	11258245	2629062	4740368	3425404	5800170	6485510	2092242	22459263	18162076	19.0181	4.44116	8.0077	5.78639	9.79798	10.9557	3.53434	37.9395	30.6804
		2	220	13251129	15087331	2862646	5306779	3985174	6839318	6049248	2471183	20981504	18041311	25.8766	4.90978	9.10176	6.83505	11.7302	10.3752	4.23837	35.9858	30.943
		3	270	13008956	15362182	1953254	3369267	2452231	4767282	2393755	3647237	24581487	21755157	21.8684	2.7805	4.79622	3.4908	6.78632	3.40756	5.19192	34.9923	30.9689
		4	170	14924006	8417325	3947437	8480972	8372177	9106289	7701933	1414344	19687616	16940347	16.5886	7.77949	16.714	16.4996	17.9464	15.1787	2.78734	38.7997	33.3855
	MYB2:TXS	1	260	11555289	533700	1947732	4639064	4606714	7237756	1084291	4063112	28010932	24477903	0.888205	3.24149	7.72051	7.66668	12.0454	1.80452	6.76199	46.6169	40.7371
		2	240	13489869	279673	978354	2227431	2530291	2776056	4415875	2181018	28978863	27081337	0.431918	1.51094	3.43998	3.9077	4.28725	6.81974	3.3683	44.7541	41.8236
		3	210	13619842	400874	2521505	5334127	5921215	5699232	7172420	1475754	19250178	17266594	0.700788	4.40797	9.32485	10.3512	9.96311	12.5385	2.57984	33.6522	30.1846
		4	160	14311050	426690	2866964	5818634	5806408	6642877	9288431	1399023	19011740	16859139	0.931732	6.26038	12.7057	12.679	14.5056	20.2825	3.05494	41.5146	36.8141
	+ MpDXS1	1	210	13610222	730812	4097070	8813755	7662721	11995475	5060778	2750355	29496334	21793231	1.27847	7.16735	15.4187	13.4051	20.9847	8.85325	4.81143	51.6005	38.1248
		2	210	13239989	1034201	5572215	12212951	10094576	17294424	4716999	3595569	30815568	27797577	1.85981	10.0205	21.9626	18.1531	31.1006	8.4826	6.46593	55.4158	49.9885
		3	160	14269507	355053	4657472	9207902	8287308	10962827	9141128	1678732	19861109	18864354	0.777561	10.1998	20.1652	18.1491	24.0084	20.0189	3.6764	43.4955	41.3126
		4	210	13809313	496158	2820707	5934983	6593434	6862843	8264599	2529181	25841099	23370598	0.855458	4.86336	10.2329	11.3682	11.8327	14.2495	4.36072	44.5543	40.2947
	+ MpDXS2	1	230	13035480	421294	3674358	8754955	9191720	10593274	5097107	2988079	33026335	27764582	0.702587	6.12769	14.6005	15.3289	17.6663	8.50039	4.98319	55.0777	46.3027
		2	240	12753126	1267342	3657052	8079221	7846600	11453202	3220459	4114148	35788796	30483130	2.07031	5.97411	13.1981	12.8181	18.7098	5.2609	6.72082	58.4641	49.7968
		3	230	14229082	355992	4283582	8315504	7894558	10733788	5881162	3825359	25231228	23374404	0.543883	6.54444	12.7044	12.0613	16.399	8.98521	5.84437	38.5482	35.7113
		4	230	13951147	364603	3344451	7140624	6683017	8078555	7012824	2834202	27655084	23657770	0.568136	5.21143	11.1268	10.4137	12.5883	10.9276	4.41635	43.0931	36.8643
	+ PpDXS1	1	220	12548585	481483	5667862	13428169	13619254	17883774	3057116	4562016	27984335	26446729	0.872034	10.2653	24.3203	24.6664	32.3901	5.53687	8.26246	50.6836	47.8988
		2	230	14899562	1016365	3845885	8577721	7372295	11653005	3253932	5256812	36391596	31836738	1.48292	5.61132	12.5153	10.7565	17.0023	4.74763	7.66992	53.097	46.4512
		3	310	11897658	528082	2538149	5677468	5051869	9175909	1194691	5813670	30573766	22028817	0.715893	3.44084	7.69665	6.84855	12.4393	1.61958	7.88129	41.4473	29.8633
		4	290	12833485	414433	4702335	9619580	9463411	14328825	1778136	9118419	32086780	24531054	0.556778	6.31744	12.9236	12.7138	19.2503	2.38887	12.2503	43.1076	32.9567
	+ PpDXS2	1	220	13373719	451389	5789019	12926401	12527962	17935691	3294946	4359043	35309145	31419630	0.76709	9.83785	21.9671	21.29	30.4799	5.59942	7.40775	60.0043	53.3945
		2	180	12403615	375082	4316150	10108499	9364557	13436968	5281135	2668735	26981610	23600501	0.839993	9.66598	22.6379	20.9718	30.092	11.8271	5.97661	60.4251	52.8531
		3	240	14231792	1283560	3688736	7494257	7248789	9675765	5132597	2942171	30423262	25255561	1.87895	5.39979	10.9705	10.6112	14.164	7.5134	4.30692	44.5354	36.9706
		4	220	13704156	345524	5425961	10757901	10098488	14220284	5994227	2533518	23746557	22153901	0.573025	8.99853	17.8411	16.7476	23.5832	9.94096	4.20164	39.3818	36.7405
	+ MpDXS1 + MpGGPPS	1	260	12804430	360108	3071609	6945876	7512209	9189059	2189789	4217287	28293613	23449787	0.54084	4.6132	10.4319	11.2825	13.8009	3.28881	6.33388	42.4937	35.2189
		2	190	14165023	318016	2535186	5808770	6285794	7286482	4981214	2926542	26487123	22358595	0.59081	4.70987	10.7915	11.6778	13.5368	9.2541	5.43693	49.2078	41.5378
		3	260	12349076	548973	3914751	8409087	8311881	12875334	1538715	3559972	24452589	21757147	0.854896	6.0963	13.0952	12.9438	20.0503	2.39619	5.54382	38.0791	33.8816
		4	260	12925506	403170	2308854	4670951	5491935	5759535	3860123	3757608	23972780	20716337	0.599843	3.43515	6.94951	8.17099	8.56913	5.74315	5.59063	35.6671	30.8221
	+ MpDXS2 + MpGGPPS	1	250	12827917	568631	3423510	7864801	8041546	11328292	3058361	3560687	29136581	26921566	0.886552	5.33759	12.262	12.5376	17.6619	4.76829	5.55147	45.4268	41.9734
		2	300	11917878	1221659	2917556	6220980	6329713	10184687	899145	8671249	26166840	19795742	1.70844	4.08008	8.69979	8.85185	14.2429	1.25742	12.1264	36.5933	27.6835
		3	250	13486053	287380	2685564	5422945	6287086	4825618	4530014	3641962	25510470	22771535	0.426188	3.98273	8.0423	9.32383	7.15646	6.71807	5.40108	37.8324	33.7705
		4	250	13118913	393143	2824840	5740745	6331937	7478960	2632195	3720264	26661513	24243806	0.599353	4.30652	8.75186	9.65314	11.4018	4.01282	5.6716	40.6459	36.9601
	+ MpDXS1 + MpGGPPS + MpHDR	1	270	13153729	347248	3575206	8576255	10424261	11769713	959678	5094304	31827740	23654423	0.488874	5.03336	12.0741	14.6758	16.57	1.35109	7.17203	44.8088	33.302
		2	320	12478187	845054	1667060	3446411	3460077	5446768	1174969	4885433	24607561	16256506	1.05816	2.08747	4.31554	4.33266	6.82036	1.47128	6.11747	30.8132	20.3562
		3	290	13013503	1199401	3822783	7452284	8167731	10235201	1969293	4432145	24084334	20707256	1.58907	5.06474	9.87341	10.8213	13.5605	2.60908	5.87208	31.9089	27.4347
		4	260	12528650	426887	3354307	6115494	5162262	9089021	1730060	3737898	23363565	19705576	0.655247	5.14867	9.38694	7.92378	13.9511	2.65554	5.73746	35.8618	30.2469
	+ MpDXS2 + MpGGPPS + MpHDR	1	210	12463906	341510	3278447	6552410	6666040	9216469	1993355	4842235	29313371	25393292	0.652379	6.26274	12.5169	12.734	17.606	3.80786	9.25001	55.9967	48.5082
		2	220	11472652	238200	3537429	7366608	7247687	9185739	3413210	3636334	28963530	26554060	0.471873	7.00763	14.5932	14.3576	18.1969	6.76155	7.20356	57.3766	52.6035
		3	280	11553786	529827	5808777	12099836	10964107	18336834	1256965	6065600	26688304	21335713	0.818883	8.97785	18.7011	16.9458	28.3408	1.94272	9.37479	41.2485	32.9758
		4	320	12306281	626634	6189794	12684142	11897855	19566911	1481072	5194250	22346033	18292388	0.795623	7.85904	16.1048	15.1064	24.8437	1.88048	6.59502	28.3722	23.2254
	CAM1	1	270	13411845	0	4024138	9872918	12447280	14465377	4294028	2838173	25135696	21808606	0	5.55636	13.6321	17.1867	19.9732	5.92902	3.91883	34.7063	30.1124
		2	320	12348077	0	5485313	13284300	19993972	24269091	826320	8311990	33160634	21318750	0	6.941	16.8097	25.3	30.7096	1.04561	10.5178	41.9608	26.9763
		3	150	13931266	0	1766290	4126746	5109189	6477124	3854853	2819853	24943918	19539381	0	4.2262	9.87406	12.2248	15.4978	9.2235	6.74706	59.6833	46.7519
	CAM2	1	240	12619036	0	4567796	9877573	10907794	15296158	3358424	2136194	20530978	15944972	0	7.54118	16.3073	18.0082	25.2531	5.54457	3.52674	33.8955	26.3243
		2	210	13813420	0	3271309	6838567	7572861	8253543	5919508	1574778	18113144	13495900	0	5.6386	11.7873	13.053	14.2262	10.2032	2.71437	31.2208	23.2622
		3	190	14362183	0	6493866	14383069	15168691	15786461	8564520	1758072	19391344	15019581	0	11.8987	26.3541	27.7936	28.9255	15.6927	3.22131	35.5307	27.5203

## Sheet: Supplementary data 2
				Internal standard	Main sesquiterpenes				Diterpenoids		µg/g sesquiterpenes				µg/g diterpenes
			FW (mg)	Area dodecane	Area cis-thujopsene (1)	Area β-chamigrene (2)	Area 𝛾-cupranene (3)	Area thujopsan-2⍺-ol (4a)	Area neophytadiene (5)	Area phytol (6)	cis-Thujopsene (1)	β-Chamigrene (2)	𝛾-Cupranene (3)	Thujopsan-2⍺-ol (4a)	Neophytadiene (5)	Phytol (6)
	UBE2:β-AS	1	240	9780258	516341	1241948	1669132	1281272	861102	445628	1.09988	2.64552	3.55549	2.72929	1.83427	0.949251
		2	220	11159072	692250	1663571	1996814	2028052	614444	720251	1.40988	3.38813	4.06684	4.13046	1.25142	1.46691
		3	250	12200047	367128	725826	764031	926905	996260	1587258	0.601847	1.18987	1.25251	1.51951	1.63321	2.60205
		4	230	12758505	938156	2109343	2580262	2863151	1751385	2251838	1.59852	3.5941	4.39649	4.8785	2.98417	3.83689
	MYB2:β-AS	1	170	12107099	964704	2310226	2459477	2920193	2186483	749413	2.34355	5.61223	5.97481	7.09402	5.31162	1.82055
		2	250	12310113	1552529	3288435	4697809	5646921	597929	1038081	2.52236	5.34266	7.63244	9.17444	0.971444	1.68655
		3	250	12933285	810903	1946212	2269594	2712824	1384679	858925	1.25398	3.00962	3.50969	4.1951	2.14126	1.32824
		4	250	12845454	793330	1777625	2052529	2632541	779568	1169454	1.23519	2.76771	3.19573	4.09879	1.21376	1.82081
	+ MpHMGR	1	250	12184375	931084	2231420	2451813	2854387	851672	1144240	1.52832	3.66276	4.02452	4.68532	1.39797	1.87821
		2	250	13068094	1430808	3256852	4274287	5505440	1287161	1086501	2.18977	4.98443	6.54156	8.42577	1.96993	1.66283
		3	190	13419258	177334	343098	427600	382936	1428589	639407	0.34776	0.672831	0.838544	0.750955	2.80153	1.25391
		4	210	13619805	1713514	3803794	4763800	6077753	1571383	634869	2.99549	6.64962	8.32786	10.6249	2.74702	1.10985
	+ Mp-tHMGR	1	210	12061584	2043165	4673176	6588879	7758949	1001951	723362	4.0332	9.22483	13.0064	15.3161	1.97785	1.42791
		2	250	11408916	1247505	3213701	3681080	5262000	508936	1744485	2.18689	5.63367	6.45299	9.22436	0.892172	3.05811
		3	230	13222446	881173	2112121	2421991	2913322	1246308	706705	1.44874	3.47256	3.98201	4.78982	2.04907	1.1619
		4	210	12677023	1637809	3700181	5145881	6678518	873489	1235066	3.07607	6.94955	9.66481	12.5433	1.64056	2.31966
	+ PpHMGR	1	250	12149709	1792808	4329928	5044164	6353559	908841	1255498	2.95119	7.12762	8.30335	10.4588	1.49607	2.06671
		2	250	11113198	746612	1790217	1987184	2636258	646951	1083711	1.34365	3.22179	3.57626	4.74437	1.16429	1.95031
		3	250	11637638	2402790	5509740	6454166	10154011	557696	1737728	4.12934	9.46883	11.0919	17.4503	0.958435	2.98639
		4	190	12996300	1608722	3809697	5213739	5866895	1727294	1064630	3.25745	7.71413	10.5571	11.8797	3.49754	2.15574
	+ Pp-tHMGR	1	240	12259322	1299081	3351185	3615224	4647509	1229741	1028787	2.20764	5.69496	6.14366	7.89792	2.08981	1.74831
		2	250	12668947	1370844	3610441	3797429	5019401	1115073	721464	2.1641	5.69967	5.99486	7.92394	1.76032	1.13895
		3	250	12472525	1704692	3542742	4498831	5880752	909908	1402964	2.73352	5.68087	7.21399	9.42993	1.45906	2.24969
		4	230	12142699	1382735	2929947	3595796	5684421	1225421	757002	2.47552	5.2455	6.43757	10.1768	2.19388	1.35526
				Internal standard				µg/g compound of interest	µg/g sterols
			FW (mg)	Area coprostanol	Area β-amyrin	Area campesterol (s1)	Area stigmasterol (s2)	β-amyrin	Campesterol (s1)	Stigmasterol (s2)
	UBE2:β-AS	1	230	3689964	2480799	3825371	3156547	27.477	42.3693	34.9615
		2	230	4122589	8242005	4646347	2866458	81.7077	46.0619	28.4168
		3	240	3515984	3759751	4238649	2890374	41.8821	47.2169	32.1976
		4	210	4344970	7861052	4269333	3095469	80.9846	43.9827	31.8895
	MYB2:β-AS	1	200	3152896	155068	2893197	2131973	2.31159	43.1287	31.7812
		2	280	4308604	117955	4526405	4093029	0.919072	35.2685	31.8917
		3	210	3747348	123753	3239304	2469954	1.47822	38.6933	29.5035
		4	170	4744042	102875	4446882	3602815	1.19906	51.8306	41.9926
	+ MpHMGR	1	320	3.67984e+06	182983	4.52948e+06	3.30837e+06	1.4607	36.1574	26.4097
		2	170	3.8651e+06	134020	4.99009e+06	4.30182e+06	1.91729	71.3881	61.5418
		3	230	3.7218e+06	86752.4	5.24419e+06	3.344e+06	0.952639	57.5871	36.7209
		4	240	1.91778e+06	12044.2	1.29803e+06	1.94892e+06	0.245977	26.5095	39.8025
	+ Mp-tHMGR	1	280	3.05576e+06	24305.5	2.81889e+06	3.28188e+06	0.267027	30.9691	36.0557
		2	250	2605949	32385	2.45676e+06	3.06054e+06	0.467268	35.4474	44.159
		3	350	3.66337e+06	36792.6	4.41741e+06	3.08477e+06	0.269737	32.3852	22.6153
		4	180	4440948	229145	5.26076e+06	3.65477e+06	2.69457	61.8626	42.9774
	+ PpHMGR	1	280	3.93213e+06	206994	5.25506e+06	5.02435e+06	1.76726	44.8662	42.8964
		2	160	4.67198e+06	72805.8	5.58581e+06	5.04167e+06	0.915531	70.2414	63.3989
		3	250	4.58503e+06	27166	6.28479e+06	5.32913e+06	0.222778	51.5391	43.7021
		4	250	3.39744e+06	307390	4.89408e+06	3.35561e+06	3.40193	54.1636	37.1371
	+ Pp-tHMGR	1	210	4.15352e+06	214578	6.23981e+06	4.3107e+06	2.31247	67.2456	46.4558
		2	250	4.28981e+06	167596	6.60356e+06	5.58539e+06	1.46897	57.88	48.9557
		3	300	4.83123e+06	301356	8.71587e+06	7.17571e+06	1.95447	56.5275	46.5387
		4	230	4.00553e+06	82145.9	3.65791e+06	3.16156e+06	0.838158	37.3227	32.2584

## Sheet: Supplementary data 3
				Internal standard	Compound of interest	Main sesquiterpenes				Diterpenoids		µg/g compound of interest	µg/g sesquiterpenes				µg/g diterpenoids
			FW (mg)	Area dodecane	Area amorpha-4,11-diene	Area cis-thujopsene (1)	Area β-chamigrene (2)	Area γ-cupranene (3)	Area thujopsan-2⍺-ol (4a)	Area neophytadiene (5)	Area phytol (6)	Amorpha-4,11-diene	cis-Thujopsene (1)	β-Chamigrene (2)	γ-Cupranene (3)	Thujopsan-2⍺-ol (4)	Neophytadiene (5)	Phytol (6)
	UBE2:AMS	1	250	13491602	540416	959336	2207873	2428946	2886276	1741733	2398218	0.801115	1.42212	3.27296	3.60068	4.27863	2.58195	3.55513
		2	220	13734906	273738	703693	1409041	1454971	2115206	2745322	1518666	0.452957	1.16441	2.33155	2.40755	3.50005	4.54271	2.51295
		3	250	12274722	721156	856089	1831271	2045308	2929236	1370729	2875098	1.17503	1.39488	2.98381	3.33255	4.77279	2.23342	4.68458
		4	210	12940913	308609	620517	1208309	1358097	1897788	2857450	878569	0.567799	1.14167	2.22312	2.49871	3.49167	5.25732	1.61645
		5	230	13123865	549435	1060225	2329630	2674473	3827432	2401760	2121810	0.910116	1.75622	3.85893	4.43015	6.33998	3.97841	3.51469
		6	220	14177064	0	554556	1273529	1339978	1427412	4631933	909425	0	0.88901	2.0416	2.14812	2.28829	7.42546	1.4579
		7	230	13095260	0	1097544	2799442	2800196	3660663	2160700	1830803	0	1.82201	4.64729	4.64854	6.07698	3.58693	3.03927
		8	160	14254112	267540	386763	903149	1134592	1140597	3343441	633417	0.586541	0.84792	1.98002	2.48742	2.50059	7.32999	1.38867
	MYB2:AMS	1	250	13525775	0	919813	2131277	2391778	2780517	1943975	4178484	0	1.36009	3.15143	3.53662	4.11143	2.87447	6.17855
		2	190	12064708	0	161408	274094	399101	265410	4795471	800305	0	0.352066	0.597859	0.870527	0.578918	10.46	1.74564
		3	210	13601999	0	632467	1415772	1603523	1705508	3539431	2535517	0	1.1071	2.47823	2.80688	2.98539	6.19557	4.43828
		4	190	12553429	0	206678	409554	524119	447662	3130113	1050901	0	0.43326	0.858549	1.09871	0.938435	6.56166	2.20301
		5	190	12854058	0	212680	369370	480604	353324	5117156	632561	0	0.435414	0.756202	0.983928	0.723351	10.4762	1.29503
		6	300	11279591	0	378145	810450	983525	1013233	813214	2502560	0	0.558745	1.19752	1.45325	1.49715	1.2016	3.69777
		7	210	14058023	0	277488	574876	763205	726521	2995382	2820445	0	0.469971	0.973645	1.29261	1.23048	5.07316	4.77688
		8	200	13539791	0	421206	908337	1012944	1157576	3672843	2398020	0	0.777719	1.67716	1.87031	2.13736	6.78157	4.42773
	+ MpFPS + MpDXS2	1	310	10623413	0	491031	905971	1097381	1144356	617057	933024	0	0.745509	1.37549	1.6661	1.73742	0.936849	1.41657
		2	230	11902961	0	673030	1350926	1275820	1694926	1990805	1327680	0	1.2292	2.46728	2.33011	3.09555	3.63593	2.42483
		3	300	10267604	0	1343438	2638898	2595634	4359283	337746	4266462	0	2.18071	4.28353	4.21331	7.07611	0.548239	6.92544
		4	180	13009305	0	629384	1287514	1513611	1486654	3865449	617421	0	1.34388	2.74913	3.2319	3.17434	8.2536	1.31833
		5	200	12942164	0	562849	1069038	1492505	1269222	4220646	774265	0	1.08724	2.06503	2.88303	2.45172	8.1529	1.49563
		6	250	12161437	0	405068	818996	1266955	970667	2853341	14577757	0	0.666152	1.34687	2.08356	1.5963	4.69244	23.9737
		7	310	11720307	0	817596	1692053	2120085	2346742	970157	2147260	0	1.12514	2.32854	2.91758	3.2295	1.33509	2.95498
		8	200	13022100	0	897521	2009536	2438707	2444760	3944419	639952	0	1.72307	3.85793	4.68186	4.69348	7.57255	1.22859
	+ MpFPS + MpHMGR	1	210	13417585	0	592544	1209027	1417024	1331971	3850293	771342	0	1.05147	2.14542	2.51451	2.36358	6.83235	1.36875
		2	170	14421312	0	1335684	2918920	3234823	3186552	5095315	945431	0	2.72408	5.95304	6.59731	6.49886	10.3917	1.92817
		3	210	11643958	0	1511129	3142573	3974258	4009632	2814411	5807334	0	3.08995	6.42592	8.12655	8.19888	5.7549	11.8748
		4	170	14405525	0	959008	2190057	2651114	2300738	4810992	948589	0	1.95801	4.47144	5.41278	4.69742	9.8226	1.93673
		5	190	14351264	0	1078906	2286251	3065434	2590164	5893125	1178111	0	1.97838	4.19228	5.62106	4.74956	10.8062	2.16029
		6	200	14146319	0	651043	1371579	1801304	1620758	5991914	823831	0	1.15055	2.42392	3.18334	2.86428	10.5892	1.45591
		7	230	13600948	0	961259	2079382	2432496	2808953	4900577	1515004	0	1.53643	3.32359	3.88799	4.4897	7.83286	2.42151
		8	240	12936176	0	1177234	2421793	2994329	3626607	2790958	1914591	0	1.8959	3.90023	4.82228	5.84054	4.49476	3.08339
	+ MpFPS + MpDXS2 + MpHMGR	1	220	12052395	0	443981	1048513	1388829	1139133	1962146	657016	0	0.837218	1.97719	2.61892	2.14807	3.70003	1.23894
		2	220	13103392	0	524006	1094304	1453864	1242502	3516914	653217	0	0.908866	1.89802	2.52166	2.15507	6.09994	1.13298
		3	280	11384979	0	593353	1394266	1671225	1865912	773561	1339839	0	0.930664	2.18688	2.62129	2.92665	1.21332	2.10151
		4	180	12176320	0	742855	1642323	2033321	1920736	2720929	805103	0	1.69467	3.74662	4.63861	4.38177	6.20724	1.83668
		5	210	12493500	0	745872	1658401	2070242	2148329	1834213	1746823	0	1.42145	3.1605	3.94537	4.09418	3.49556	3.32901
		6	270	10932489	0	479348	1024823	1355775	1342156	501676	3876299	0	0.811966	1.73595	2.29654	2.27348	0.849788	6.56605
		7	210	12809777	0	587392	1315169	1728130	1459965	2181082	900114	0	1.09179	2.4445	3.21207	2.71364	4.05398	1.67304
		8	240	12618796	0	504695	1161986	1264956	1511674	1728127	877543	0	0.833239	1.91841	2.08841	2.49574	2.8531	1.4488
	+ MpABCG1	1	220	12248871	0	895312	2108437	2515588	2685834	1813373	1166426	0	1.66121	3.91212	4.66757	4.98345	3.36464	2.16426
		2	190	12500836	0	759831	1669298	1815218	1961040	3307086	845742	0	1.59954	3.51408	3.82126	4.12823	6.96182	1.78039
		3	230	12168730	0	893877	2057342	2557871	2685565	1527090	1613247	0	1.59689	3.67539	4.56957	4.79769	2.72811	2.88203
		4	250	12362712	0	651655	1513895	1918284	1859984	1844156	1171760	0	1.05423	2.44913	3.10334	3.00902	2.98342	1.89564
		5	300	11710122	0	1677780	4176597	4966082	5471753	769502	3858473	0	2.38793	5.94443	7.06808	7.78778	1.09521	5.49165
		6	250	12192524	0	866767	1991154	2172645	2633662	1453055	1808311	0	1.4218	3.26619	3.5639	4.32013	2.38352	2.96626
		7	240	12128726	0	1120137	2663056	3039535	3368985	1350007	1869726	0	1.92404	4.57429	5.22096	5.78686	2.31889	3.2116
		8	240	12162102	0	721303	1691771	2140651	2311102	1587040	1672043	0	1.23557	2.89796	3.66687	3.95885	2.71855	2.86416
	+ MpABCG1 + MpFPS + MpDXS2	1	280	12352878	0	567696	1246516	1563971	1583788	1737942	845007	0	0.820653	1.80195	2.26085	2.2895	2.51234	1.22153
		2	230	13429394	0	1645806	3610985	4474466	4590756	4342397	1020390	0	2.66419	5.84536	7.24314	7.43139	7.02935	1.65178
		3	300	11773228	0	685277	1405064	1551539	2077518	1015772	2059308	0	0.970106	1.98907	2.19642	2.94102	1.43797	2.91524
		4	260	12058867	0	995746	2113228	2667731	2869454	1510022	1807525	0	1.58796	3.37005	4.25434	4.57604	2.40809	2.88253
		5	240	13096559	0	1050675	2202187	2741583	2821954	2645672	1341454	0	1.67136	3.50313	4.36117	4.48902	4.2086	2.13392
		6	220	14012653	0	1267335	2719878	3205969	3392134	4983554	887133	0	2.0555	4.4114	5.1998	5.50174	8.08288	1.43885
		7	270	12039934	0	1632343	3875314	4959311	5266881	1392952	2120136	0	2.51069	5.96059	7.62787	8.10094	2.14249	3.26096
		8	240	13697622	0	798131	1671398	2189019	2160262	4440602	1067539	0	1.21391	2.5421	3.32938	3.28564	6.75391	1.62367
	+ MpABCG1 + MpFPS + MpHMGR	1	190	13684495	0	791264	1810134	2153128	1943645	3913218	745113	0	1.52163	3.48095	4.14054	3.7377	7.52526	1.43288
		2	240	13273256	0	1529876	3369265	3948480	4202562	3536129	1275535	0	2.40125	5.2883	6.19742	6.59622	5.55021	2.00204
		3	280	12374710	0	1283969	2920718	3654308	4132995	1603295	2033810	0	1.85281	4.2147	5.2733	5.96406	2.31361	2.93486
		4	250	13577277	0	1913427	4321044	5105872	5258766	4284377	1304986	0	2.81857	6.36511	7.5212	7.74642	6.3111	1.92231
		5	330	10872710	0	612657	1292734	1382793	2142976	330733	4720613	0	0.85376	1.80147	1.92697	2.98631	0.460888	6.57835
		6	280	12243363	0	1010548	2277462	2809977	3066417	1995732	2215010	0	1.4739	3.32172	4.0984	4.47242	2.91081	3.23063
		7	280	11793225	0	1520273	3245706	4327576	4778623	763018	2854605	0	2.30198	4.9146	6.55276	7.23573	1.15535	4.3224
		8	230	13242997	0	1098281	2336960	2924222	3123184	2698345	2201705	0	1.80289	3.83625	4.80028	5.12688	4.42949	3.61422
	+ MpABCG1 + MpFPS + MpDXS2 + MpHMGR	1	250	11890077	0	1060186	2629328	3128822	3195930	1233994	1249393	0	1.78331	4.42273	5.26291	5.37579	2.07567	2.10157
		2	300	11209444	0	1213803	2741474	2996535	4011915	489871	2495613	0	1.80473	4.07614	4.45537	5.96508	0.728361	3.71058
		3	290	10784843	0	1030572	2522437	3091892	3426843	591123	4007966	0	1.64754	4.03254	4.94291	5.47838	0.945009	6.40741
		4	270	11655195	0	1821167	4185918	5076022	5424956	1234466	1498050	0	2.89359	6.65085	8.06511	8.61952	1.9614	2.3802
		5	280	11593837	0	1976859	4605417	5222690	6539304	760859	1664052	0	3.04481	7.09339	8.04413	10.072	1.1719	2.56302
		6	260	12244630	0	1011929	2335116	2698917	3276655	1544505	1157069	0	1.58928	3.66741	4.23878	5.14614	2.42572	1.81723
		7	260	12232272	0	1574161	3346950	3858682	4697757	1083711	1562650	0	2.47479	5.26185	6.06636	7.3855	1.70374	2.4567
		8	250	12544126	0	718881	1471285	1843696	2125464	1272665	1892953	0	1.14616	2.34578	2.93954	3.38878	2.0291	3.01807

## Sheet: Supplementary data 4
			Internal standard	Main sesquiterpenes				Main sterols		µg/g sesquiterpenes				µg/g main sterols
	Name	FW (mg)	Area dodecane	Area cis-thujopsene (1)	Area β-chamigrene (2)	Area γ-cupranene (3)	Area thujopsan-2⍺-ol (4a)	Area campesterol (7)	Area stigmasterol (8)	cis-Thujopsene (1)	β-Chamigrene (2)	γ-Cupranene (3)	Thujopsan-2⍺-ol (4a)	Campesterol (7)	Stigmasterol (8)
	Cas9OE-1	270	26650212	2780874	6111434	5637226	9253264	45682905	48996814	1.93235	4.24667	3.91716	6.42985	31.7438	34.0466
	Cas9OE-5	360	21836711	4728110	11156921	8699132	19987771	25864795	17559693	3.00724	7.09618	5.53294	12.7129	16.4509	11.1686
	Cas9OE-6	210	30000644	6688592	14192283	10550364	19619694	44894017	50074840	5.30829	11.2635	8.37313	15.5709	35.6294	39.7411
	Cas9OE-7	350	22578959	3493497	7008057	6159467	12916845	27112860	19292791	2.21034	4.434	3.8971	8.17249	17.1543	12.2066
	Cas9OE-8	270	28370053	3606869	7938972	6867025	12220692	50907392	53076047	2.35438	5.18215	4.48244	7.97704	33.2297	34.6453
	Mpabcg1ge-2	260	27361534	224495	483089	362240	856414	49953297	52247306	0.157784	0.339534	0.254597	0.601922	35.1092	36.7215
	Mpabcg1ge-5	250	29755768	284422	403353	187068	720629	51851465	58742666	0.191171	0.271109	0.125736	0.484363	34.8514	39.4832
	Mpabcg1ge-6	100	34634723	273620	355237	1546285	363881	13108825	13739569	0.395008	0.512834	2.23228	0.525312	18.9244	19.835
	Mpabcg1ge-7	260	29131631	119598	101466	689063	117894	54783061	58351749	0.0789507	0.0669811	0.454874	0.0778258	36.1641	38.52
	Mpabcg1ge-10	380	21877605	298519	292419	1275607	758149	23728649	16472968	0.179539	0.17587	0.767191	0.455975	14.2712	9.90737
	Mpabcg1ge-11	230	29550847	432746	768596	602054	1496401	58396414	62665731	0.31835	0.565419	0.442902	1.10083	42.9594	46.1002
			Internal standard	Diterpenoids				µg/g diterpenoids
	Name	FW (mg)	Area dodecane	Area neophytadiene (5)	Area (Z)-1,3-phytadiene (a)	Area (E)-1,3-Phytadiene (b)	Area phytol (6)	Neophytadiene (5)	(Z)-1,3-phytadiene (a)	(E)-1,3-Phytadiene (b)	Phytol (6)
	Cas9OE-1	270	26650212	15212323	2520237	4635071	7917133	10.5706	1.75125	3.22079	5.5014
	Cas9OE-5	360	21836711	4059382	751934	766678	16724344	2.5819	0.478256	0.487633	10.6373
	Cas9OE-6	210	30000644	26823578	4867051	8861832	15408786	21.2881	3.86266	7.03305	12.2289
	Cas9OE-7	350	22578959	3906334	663803	1097829	18479968	2.47154	0.419988	0.694597	11.6923
	Cas9OE-8	270	28370053	15740058	2605453	4281299	10725373	10.2743	1.70071	2.79461	7.00097
	Mpabcg1ge-2	260	27361534	12677350	1994481	3527754	6377901	8.91014	1.4018	2.47945	4.48264
	Mpabcg1ge-5	250	29755768	23985864	4168953	7817069	8462923	16.1218	2.80211	5.25415	5.68826
	Mpabcg1ge-6	100	34634723	13077917	2652978	4689126	589676	18.8798	3.82994	6.7694	0.851279
	Mpabcg1ge-7	260	29131631	13094999	2483252	4426165	10500692	8.64445	1.63928	2.92186	6.93186
	Mpabcg1ge-10	380	21877605	3761769	616772	919349	24948924	2.26245	0.370947	0.552926	15.0051
	Mpabcg1ge-11	230	29550847	16262341	2467405	4580036	5488840	11.9634	1.81515	3.36931	4.03787

## Sheet: Supplementary data 5
		Cas9OE				Mpabcg1ge
		Area	Intensity			Area	Intensity
	1-1	170.8	58.3		2-1	65.75	86.08
		225.53	134.58			85.95	122.78
		223.32	169.6			40.77	72.25
		88.15	182.32			54.36	102.36
		76.03	89.64			43.71	74.51
		149.13	212.9			72.73	102.46
		12.86	61.43			81.91	174.92
		33.43	56.44			64.65	195.6
		15.79	61.74			77.5	195.21
		38.2	57.44			81.54	112.38
		43.34	78.42			60.97	96.63
		63.18	76.85			60.61	138.02
		111.66	66.84			16.16	57
		64.65	63		2-2	80.81	71.33
		4.41	32.58			99.54	134.67
		89.26	60.93			80.07	111.73
		81.91	73.26			94.77	125.78
		35.26	53.95			59.87	63.25
	1-2	130.76	126.24			20.57	79.25
		18.37	55.84			52.16	65.65
		28.65	59.04			59.5	149.52
		50.69	54.52			30.85	63.62
		86.32	149.57			62.44	102.08
		120.84	195.04			34.89	59.31
		162.72	198.6			70.52	114.55
		192.84	217.52			6.24	52.81
		161.98	207.99		5-1	78.97	72.21
		63.91	74.49			109.83	148.28
	1-3	183.65	186.36			66.12	93.73
		48.12	89.12			99.91	130.32
		1.1	63.33			53.99	69.59
		164.92	210.59			72.36	72.77
		114.97	113.36			88.15	159.66
		24.24	58.08			122.31	134.12
		53.63	71.39			53.99	123.32
	5-1	73.46	83.75			53.26	78.11
		81.54	127.61			66.12	73.84
		168.96	195.47			110.56	187.52
		57.3	83.98			59.5	108.21
		136.27	216.94			72.36	109.05
		153.9	197.68			36	87.74
		101.01	121.67			7.71	80.52
		118.27	146.93		5-2	81.18	64.48
		47.75	87.73			86.32	153.94
		185.49	195.42			49.59	69.81
		200.18	109.73			130.39	159.92
		81.91	95.05			119.38	58.96
		63.18	75.85			131.5	112.63
		44.08	82.83			40.06	56.16
		91.09	82.57			19.47	52.85
	5-2	71.26	69.94			26.81	53.57
		113.13	177.93			20.2	50.85
		90.36	77.38			29.02	57.21
		66.12	64.07			24.24	56.54
		12.49	53.5		5-3	179.25	118.17
		162.35	152.04			101.01	91.85
		122.68	100.95			127.82	167.04
		61.71	106.65			85.22	123.56
		166.39	203.81			106.52	164.77
		160.15	151.03			104.68	142.49
	5-3	188.8	182.95			63.54	142.52
		71.63	86.38			97.7	146.68
		19.11	54.96			67.58	100.66
		106.52	161.01			77.5	98.4
		217.08	152.4			131.5	91.37
		161.62	156.77			64.28	110.74
		106.15	167.53			64.28	110.74
		56.2	87.44			60.97	56.71
		47.02	74.34			71.63	63.48
		86.32	84.07			84.11	88.98
		168.6	98.26			13.22	55.36
		77.5	72.67			12.12	55.42
		17.63	49.02			11.02	53.63
	7-1	61.71	103.24			3.31	69.06
		131.5	174.06		6-1	141.78	85.94
		46.28	79.87			65.38	75.63
		73.46	110.97			66.12	158.91
		116.44	197.3			110.56	83.44
		41.87	115.66			105.42	88.95
		166.02	209.16			67.58	71.91
		106.52	110.68			153.54	180.19
		83.01	101.66			128.19	166.59
		130.76	121.65			80.81	122.08
		70.52	71.73			81.91	119.43
		5.51	54.27			74.2	59.47
		2.21	47.5			52.89	59.9
	7-2	164.92	126.36			111.66	166.31
		168.6	127.81		6-2	138.11	169.95
		120.11	132.09			53.26	71.86
		42.24	66.75			85.58	77.91
		101.74	156.43			86.32	144.76
		76.03	140.43			33.79	63.46
		90.36	129.41			65.38	107.81
		96.97	88.69			45.18	91.53
		107.99	137.34			105.05	142.91
		83.38	80.98			85.58	108.26
		76.03	78.1			109.46	91.79
		31.96	61.24			152.07	188.86
		6.25	58.6			103.21	186.42
	7-3	209.37	172.67			102.48	186.85
		107.99	103.05			87.05	195.61
		79.34	142.6			34.53	52.53
		26.08	71.82			7.35	54.55
		65.01	77.41			57.67	52.88
		36.36	71.41		7-1	223.69	175.91
		227.73	123.28			87.42	173.97
		60.24	114.89			91.83	118.19
		39.3	90.57			101.38	179.63
		150.23	159.24			124.89	167.84
		227.36	152.95			90.73	202.45
		118.64	188.2			75.3	88.56
		85.95	63.71			42.24	56.78
		139.21	202.33			51.42	111.86
		152.07	174.86			40.4	71.5
		70.52	105.62			98.26	96.74
		96.24	140.9			98.25	96.74
		59.14	77.91			12.49	88.91
		114.97	111.17			9.92	62.41
		63.54	98.3			69.79	91.35
		81.91	116.41			80.07	79.5
		96.97	68.4			34.53	89.21
		122.68	83.22			10.65	58.9
		10.65	52.76		7-2	110.56	96.77
	8-1	82.28	114.12			60.97	60.83
		132.6	107.29			139.58	205.38
		42.24	103.72			168.96	208.87
		39.3	115.62			49.95	150.99
		177.41	177.83			129.66	183.69
		160.15	205.63			89.26	191.61
		56.93	90.07			199.45	204.31
		121.95	149.84			102.48	112.21
		118.64	127.22			59.14	94.23
		17.63	66.71			44.81	80.06
		7.34	53.15			74.56	205.66
	8-2	93.66	119.19			59.87	176.65
		60.24	83.84			36.73	158.64
		81.54	118.34			42.97	89.45
		71.99	84.19			42.98	89.45
		80.44	118.77			27.18	101.76
		93.3	164.21			102.48	157.91
		91.83	94.07			63.91	150.05
		100.64	178.9			98.81	117.73
		179.61	97.04			83.01	119.85
		143.25	214.42		7-3	149.86	143.6
		56.93	83.92			80.07	95.42
		71.99	75.37			29.38	92.28
		116.8	99.16			38.57	56.83
		112.4	111.19			83.38	136.12
		113.13	155.66			123.78	135
		64.28	51.45			47.02	65.02
						52.16	93.7
						74.93	117.74
						43.34	91.5
						83.01	152.6
						88.52	133.05
						84.48	129.52
						47.02	70.98
						82.64	148.52
						87.42	113.19
						68.32	116.93
						109.09	121.57
						93.66	122.86
						98.07	145.81
						18.73	59.1
