# Supplementary material for: Spatial distribution of isoprenoid enzymes and MpABCG1 transporter influences sesquiterpene accumulation in Marchantia polymorpha oil bodies
Source: Commun Biol. 2026 Mar 2;9:521. doi: 10.1038/s42003-025-09508-4 (PMC13068942; doi:10.1038/s42003-025-09508-4)
Supplement: Supplementary file 4 — Supplementary data 6 [file 42003_2025_9508_MOESM4_ESM.xlsx]

## Sheet: Published parts
	Parts from Sauret-Gueto et al., 2020 found on Addgene
	Addgene ID	Other ID	Acceptor vectors	Function in this work	Resistance bacteria
	136079	OP-017	pUAP4	Level 0	Chloramphenicol
	136695	OP-001	pCk1	Level 1 and 3	Kanamycin
	136696	OP-002	pCk2	Level 1	Kanamycin
	136697	OP-003	pCk3	Level 1	Kanamycin
	136698	OP-004	pCk4	Level 1	Kanamycin
	136067	OP-005	pCsA	Level 2	Spectinomycin
	136068	OP-006	pCsB	Level 2	Spectinomycin
	136069	OP-007	pCsC	Level 2	Spectinomycin
	136070	OP-008	pCsE	Level 2	Spectinomycin
	136138	OP-076	L2_lacZgRNA-Cas9-CsA	Level 2 for CRISPR construct with 1 guide RNA	Spectinomycin
	Addgene ID	Other ID	L0 parts	Function	Resistance bacteria
	136109	OP-047	UBE2	Promoter	Chloramphenicol
	136110	OP-048	UBE2	5'UTR	Chloramphenicol
	136112	OP-050	35S x 2	Promoter + 5'UTR	Chloramphenicol
	136115	OP-053	NOS	3'UTR + terminator	Chloramphenicol
	136114	OP-052	35S	3'UTR + terminator	Chloramphenicol
	136119	OP-057	NOP1	3'UTR + terminator	Chloramphenicol
	136116	OP-054	NOS-35S	3'UTR + terminator	Chloramphenicol
	136101	OP-039	CTAG_linker-mVenus	To tag CDS of interest with mVenus in C-terminal	Chloramphenicol
	136098	OP-036	CTAG_linker-eGFP	To tag CDS of interest with eGFP in C-terminal	Chloramphenicol
	Addgene ID	Other ID	L1 cassettes	Function	Resistance bacteria
	136125	OP-063	L1_HyR-Ck1	Hygromycin resistance. Position 1	Kanamycin
	136131	OP-069	L1_UBE2:mS-Lt-Ck3	Cell membrane marker with mScarletI. Position 3	Kanamycin
	136135	OP-073	L1_Cas9-Ck4	Cas9 driven by Ef1a promoter. Position 4.	Kanamycin
	Addgene ID	Other ID	Spacers	Function	Resistance bacteria
	136071	OP-009	pCk1 spacer	Fill the position 1 gap in L2 acceptor vector	Kanamycin
	136072	OP-010	pCk2 spacer	Fill the position 2 gap in L2 acceptor vector	Kanamycin
	136073	OP-011	pCk3 spacer	Fill the position 3 gap in L2 acceptor vector	Kanamycin
	136074	OP-012	pCk4 spacer	Fill the position 4 gap in L2 acceptor vector	Kanamycin
	136075	OP-013	pCsA spacer	Fill the position 1 gap in L1/L3 acceptor vector	Spectinomycin
	136076	OP-014	pCsB spacer	Fill the position 2 gap in L1/L3 acceptor vector	Spectinomycin
	136077	OP-015	pCsC spacer	Fill the position 3 gap in L1/L3 acceptor vector	Spectinomycin
	136078	OP-016	pCsE spacer	Fill the position 4 gap in L1/L3 acceptor vector	Spectinomycin
	Parts from Romani et al., 2024
	Addgene ID	Other ID	Vectors or parts	Function	Resistance bacteria
	NA	pBy01	L3	Acceptor vector for promoter + 5'UTR	Kanamycin
	NA	p0_o481	MYB2	Promoter	Chloramphenicol
	NA	p0_o226	MYB2	5'UTR	Chloramphenicol

## Sheet: L0
ID	Name	Backbone	Sequence	Synthax	Reference	Resistance bacteria	Mp_id
EBTA_02	AMS	Linear fragment for L1 cloning	ATGAGCCTGACCGAGGAGAAGCCTATCAGACCTATCGCCAACTTCCCTCCTAGCATCTGGGGAGATCAGTTCCTGATCTACGAGAAGCAAGTGGAGCAAGGAGTGGAGCAGATCGTGAACGATCTTAAGAAAGAGGTGAGACAGCTGCTGAAGGAGGCCCTGGATATCCCTATGAAGCACGCGAACCTGTTGAAGCTGATCGATGAGATCCAAAGACTGGGGATCCCTTACCACTTCGAGAGAGAGATCGATCACGCCCTGCAGTGCATCTACGAAACCTACGGAGATAACTGGAACGGAGATAGAAGCAGCCTGTGGTTCAGACTGATGAGAAAGCAAGGATACTACGTGACCTGCGATGTGTTCAACAACTACAAGGATAAGAACGGAGCCTTCAAG…	CDS	This study
EBTA_03	AMS_CDS12	PCR for L1 cloning	Stop codon of AMS removed	CDS12	This study
EBTA_04	b-AS	pUAP1	ATGTGGAGACTGAAGATCGGAGAGGGAGCCGATGAGCCTTACCTGTACAGCACCAACAACTTCGTGGGAAGACAGACCTGGGTGTTCGATCCTGATTGCGGAACCCCTGAGGAGAGAGAAGAGGTGGAGGAGGCTAGAAGAAGATTCTATCAGCACAGATTCCACGTGAAGCCTTGCGGTGACCTCATCTGGAGACTGCAGTTCCTGAGAGAGAAGAAGTTCAAGCAGACCATCGCCCAAGTGAAGGTGGGAGATGAGGAGGAGATCACCTACGAGACGACCACCACCACCCTGAAGAGAGCCGTGAACTACTTCACCGCCCTGCAAGCCGAGGATGGACACTGGCCTGCCGAGATCGCCGGACCTCAGTTCTTCCTGCCTCCTCTGGTGTTCTGCCTG…	CDS	This study	Chloramphenicol
EBTA_05	b-AS_CDS12	pUAP4	Stop codon of b-AS removed	CDS12	This study	Chloramphenicol
EBTA_08	MpABCG1	pUAP1	ATGGCAGCTCCTACGGGGATGGAAAGCTTGCCCTCCGTGGGGAGAGGCCGACGAAGTGGGAGCATGAGGGATTGGGTGCGACCAGACGATGCCTTTGCAATAGCATCACAGGCCAGGAGAGGGGACGACGAAACTGATGAAGAGGCTTTGCAATGGGCAGCACTGGAGAAGTTGTCAACATATGACCGGATGAGAACAACCATCTTCGAGAACTTGAAAGGAAGCAAAAAAGAGCTTCTGCAGTTAGAACTCAAAGACATGAGTAGGGCCCAGAATCAGTACCTCATTCAGAAGCTATTTCAGATGAACCCAGAGGAGGATAATGAGAAGTTTCTCGCCAAGCTAAGATCCCGCATCGACCGAGTGAGCATTGACCTGCCCAAAGTTGAGGTCCGATAC…	CDS	This study	Chloramphenicol	Mp8g13070
EBTA_13	MpDXS1	pUAP4	ATGGCGACTAGTGTTGTGAATTCCATGGCAGCACTGCGGTGTCCGGACATGGGCGTGGTGAATTGCAATGTCCAGGCCTCGGTTGCTGCTGCGAGTTCTGCCCCTTCGAGATCCGTGGCTGCTGAGAAGCGCGTTTTCGGTAGTAAATTTGTTGGACTTCGGAGTGTCAAGGATGGGAAGCAGGCTAGTGTTGCCCATGCGTCTGTACCTCAGCAGGGTCGTAAAGGGACCATTGTGGCTTCCACTCTGGCTGACAAAGGGGAATATTTTTCCGAGAAGCCCCCAACCCCACTTTTGGATACTGTCAACTACCCCATCCACATGAAGAATTTGTCTGTAAAGGAGCTGAAACAACTTGCAGACGAGCTTCGTTCTGAGACTATATTCACAGTATCCAAA…	CDS	This study	Chloramphenicol	Mp2g09130
EBTA_14	MpDXS1_CDS12	pUAP4	Stop codon of MpDXS1 removed	CDS12	This study	Chloramphenicol
EBTA_15	MpDXS2	pUAP4	ATGGCGGCCAGCATCGCTACAGCAGCTGGAGCGTGTGTGAAAAGTGCGGGTCCGTGCCCGTCCGCGCATGCAAGGCCTGTCTCACGTCTTTCCAGCTCTCAGCTGGAGTCTGTGACTCTCGGTCGATCAGGCGGAGGAGCTCAGAGTTACAATGGTCTTGTACACAAAGTCCTTGACCTTGCGGGTGGCAGCCGCGTATCTGCCAAGAGTATTGCATGCCATCCTCCTCATAAGATCGGAGAGACAACAGCCAGCAGCACGAATTCATCAAATGACAAGATCGCCGTTCAACCTGCCGCTGCGAAAGCAGAGTACTTGGCAGAAAAACCAGCGACCCCGATTCTCGACACTGTAAACTACCCGATTCATATGACGAACTTGACTCTGCCGGAGCTGAAT…	CDS	This study	Chloramphenicol	Mp4g14720
EBTA_16	MpDXS2_CDS12	pUAP4	Stop codon of MpDXS2 removed	CDS12	This study	Chloramphenicol
EBTA_19	MpFPS	pUAP4	ATGCTATGGTTACAGAGGGGATTTGCTGATCTTTTGAGCAAATCACAGATCATCAAAGACCTCAGATCCTGCAACGTCGTCGGCGTTTGCGTCTCAGCTTCTTTCTCTTCTTGGACTCTGTCGCCCTCTGACCCGCATTGTCAGAAAATGGGCTTGGTCGAAGCCCCGACTGTGGCAGCCAGCAATGGATCAGGGGACGCTCAGAAGATCAAACCAGCAAATGAGAGAAGCAGATTTTTGGAGGTCTACAATCAGCTCAAGACTGAGCTGTTAGCTGACAGCAAGACCTTTCAGTTTACGCCGGAATCGCGCGTGTGGGTCGAGAAGATGCTTGATCACACTGTTCCTGGAGGCAAGCTCAACCGAGGCATTTCAGTTCCTGACAGTCTGAGGTTGCTG…	CDS	This study	Chloramphenicol	Mp3g22530
EBTA_20	MpFPS_CDS12	pUAP4	Stop codon of MpFPS removed	CDS12	This study	Chloramphenicol
EBTA_23	MpGGPPS	pUAP4	ATGGGAAGCGGGGTTGCAGCAGTACCCGTGATGGCAGCTGTTGGGAGCTCGCCAGTGGTCAGGGCAGGCGGCCGAGTCGGTGGTGGTGCTAGTGCTATGGCCTGCGGAGCGCAGCAGCCCCGAGCGTGTGGCGTGGCGACCTCTGTTCGCTCGCTCCAGAGTAAGAGTTCGGGAATTTCCTTGATGTTTTCCCGCAAGAGCGATTCCTTGCTCATGCCTGCGAAAGCTGGGCCGAGGTCTAGCGCAAAATCCCCTGTTCAAGTTTTCGCGCGAGTGGTCGAGGAGGTTTCGAGTATCGTGGAGGAGCGAGCTGGCGAAGACAGGCCTTTCGTTTTCAAAGACTACATGACAGGGAAGGCCGTCGATGTGAATTCAGCTCTGGACTCGGCCGTGCCTCTG…	CDS	This study	Chloramphenicol	Mp2g13280
EBTA_24	MpGGPPS_CDS12	pUAP4	Stop codon of MpGGPPS removed	CDS12	This study	Chloramphenicol
EBTA_26	MpHDR	pUAP4	ATGGCTACCACCACGACTGCTGCGGTGTCCAGTGTCTTGGTGCAGAATGTGCCGACCACGAGCACACCTCGCTTGAGCAGTTTGAAGGGCAACTTTGGTTACGGTGTGAGAATCTCATCGAAGCAGCTTAGACAGCGGCAGCTTGAGGCTGCTGTGGTGCACAGCAAATGCCATAGTGGGCCATCCGGTGAAACTGAGACAGCCCCGGAGGCATTTGACACCAAGAATTTTCGGAGGTCACTGAATACAAGTGGGAATTACAATAGGAGCGGATTTGGACTCAAGAAGGAAATGCTCGCCTTGATCAACGAGGAATACACCAGTAACATCGTTAAGAAGCTGAAAGAGAATAACAATTCTCTGACAGTAGGAGACATCACCATCGAGTTGGCTGAATCG…	CDS	This study	Chloramphenicol	Mp5g09880
EBTA_27	MpHDR_CDS12	pUAP4	Stop codon of MpHDR removed	CDS12	This study	Chloramphenicol
EBTA_28	MpHDS_CDS12	pUAP4	ATGCAGACCATGAATGTTACAGGCTTGGTGCAGGGAGTTGCCATTCCTGCCTCCTTCTCGAGCCTGAAGAGGATGGATTCGTTGCCAGCTTGTTTGCAAGCGCCTTCCGGCGGGTTTCTCAGACTGTCGTCTGCTAAGAAGGTGGGAAATGTTCGCATGGCTCGCAGTTCGGGCGTAAGGAATATGTCCCCGGAGATTGCAGAGATGGAGCCTGCCTCGAAAGGAAGCCAACTTCTGGTGCCACGCCAGAAGTATTGCGAGTCCATCTACAAGACTGTTCGCCGAGAGACAAGTACCGTCATGATTGGAAATGTAGCAGTCGGTAGTGAACACCCAATTCGCGTACAAACCATGACCACCACCGACACTAAGGACATCGCTGCCAGCGTGGACCAGGTG…	CDS12	This study	Chloramphenicol
EBTA_29	MpHMGR	pUAP4	ATGAAGTCGGGAGATGGACTCAAGACTTATGGAGTGCAATCTCCTCCGAATGGGGGCCACAGACACTCCAAAAGGCAAAGGGAGGGCAAGCCTTTGGCCTCGGATGCGCTTCCTCTTCCCGTCGGCTTGACGAACAAAATTTTCATGGTCCTGTTCTTCTCTGCGTCCTATTACTTAATGCGTCGCTGGAGGGAGAAAATCAGGACTTCCACTCCTCTTCATATGCTCAATCTTGGAGAAATTGCGGCTATCATTGCTCAGCTGGCCTCATTCATCTATTTGATTGGTTTCTTCGGTATCGATTATGTGCAAACTTTTATAAACAAATCCATTGATGGTTCCTGGGATTCCGAAGATTACAGGGTGGCAGGAGTGAATTGCCAGGCTCAACCCGAGAGC…	CDS12	This study	Chloramphenicol	Mp2g07980
EBTA_30	MpHMGR _CDS12	pUAP4	Stop codon of HMGR removed	CDS12	This study	Chloramphenicol
EBTA_34	Mp-tHMGR	pUAP4	ATGTCCCTGAAGGAGCATGAGAATGAGGACATTGCAGAGGCAGTGAGAAATGGTGAAACCCCATCGTACTCCCTGGAGGCTGAGTTGGAAGATTGCGAGCGAGCTGCCGGCGTCAGAAGGAGAGCTGTCGAACTCACCACTGGCAGAACTTTGGATGGTCTGCCTTTGGAAGGAATGGATTACTCCAAGATTCTGGGACAATGCTGCGAGATGGTTATCGGCCACGTTCAAATTCCAGTTGGGGTTGCCGGCCCTCTGTTGCTTGACGGATTTGAATACACAGTTCCTATGGCTACCACTGAAGGTTGTCTAGTCGCCAGTACCAACAGGGGATGCAAAGCCATCGCGCAATCAGGCGGCGCTTCAAGCGTCGTTCTCAGAGATGGCATGACCAGAGCT…	CDS	This study	Chloramphenicol
EBTA_35	Mp-tHMGR _CDS12	pUAP4	Stop codon of tHMGR removed	CDS12	This study	Chloramphenicol
EBTA_36	PpDXS1	pUAP4	ATGGCTGCCATGGCTGCAACTACTGCTGTGGGCCAAGCTGTGGCCCTCAGGAAGGCGGAGAGCTCGAAAGCTTCCCCTTTGTTGCGCGAGGGTGATGCGAGCGCTTTCTTTGGAACTCACAACCTGAATTTGTTGAAAGGACAAGGGGTGTCACGGTTGCGCTGCAACACCAAGAGCAGAATTGTGACGTCCGCGGTTCCCGACCAAGCTGGGGAGTATCCCGCTGAGAAGCCACCGACTCCTCTTTTGGATACCATCAACTATCCCATTCACATGAAGAACCTCACCGTGCGAGAGCTGAAGCAACTCGCTGATGAAGTACGAGCAGAGACTATCCACACAGTGTCGAAGACTGGGGGGCATTTGGGATCCAGCTTGGGCGTGGTGGAGCTTACTGTG…	CDS	This study	Chloramphenicol
EBTA_38	PpDXS2	pUAP4	ATGGCTGCTACTGCGGCTTTGAGCCAAGCCGTGGCTCTCAACAAGCTTGCAGCGCCTGTTTCTTCCTCTTCGTCCGTATTGAGAGCAGATTCGAGTGGATTCTTTGGGATACAGAAGCTTAACTTATTGAGAGGACAGCACACATCGCTGTGCCTCCGCTCTAATGAGAAGAGTAAGATTTTGGCGGCAAAAGTGCCGGAAAATGGTGCAGAGTACCCCTCCGAGAAGCCACCAACGCCTCTTCTGGATACCGTCAATTATCCCGTTCATATGAAGAATCTCACCAAGCGAGAGTTGAAACAACTTGCGGACGAATTGCGGGCAGAGACTATCCACACTGTTTCGAAGACAGGAGGACATTTGGGCTCTAGCTTGGGTGTTGTGGAACTTACCGTGGCC…	CDS	This study	Chloramphenicol
EBTA_40	PpHMGR	pUAP4	ATGAAGGCCAGGAAAGGTTGCAGCGCGGGTACGGGGGGCGAGTTCAATGAGAGGAAACAGCCGCTACTGAAGCGTCAGAAGGAAAGAAAAGCACTGGCGTCGGATGCACTGCCATTGCCTGTGGCATTGACAAACAAGATCTTCATTGTGTCATTTTTCGTGGCATCGTATTTCCTGATGAGGTCGTGGCGAGATAAGATCCGGAGCTCGACCCCGTTGCATATGCTGTGTCTGTGGGAGATTGTAGCACTTATTGCCCAGCTTTCGTCGTTTATATATCTGATAGGATTTTTTGGAATAGATTATGTGCAATACTTCATCGGCAAGAGCGGTGATGGCTCTTGGGATTCTGATGAGGAGAGGGAATGCGTCAAATCAAGCTGTCAGGTTGTGCCTGAG…	CDS	This study	Chloramphenicol
EBTA_42	Pp-tHMGR	pUAP4	ATGTGTGACAATGAGGATGAGGACATTGCCCGCGCTGTGAGCAACGGTGATGTGCCTTCTTATTCCCTGGAGACGCAGTTAGGGGATACCCTGAGAGCCGCTTCAATTAGACGTAGAGCAGTGGAGTTAACCACAGGAAGGTCCCTTGAAGGTTTGCCATTGACGGGACTTGATTACAGTTCCATTATGGGACAATGCTGCGAAATGGTTGTAGGCTACGTCCAATTGCCGGTTGGGGTTGCTGGACCTCTCCTGCTCAATGGTCATGAGTTCACAGTTCCGATGGCCACCACTGAAGGATGCCTGGTGGCCAGTACCAACCGCGGTTGCAAGGCTATCCATCAATCAGGTGGTGCTACGAGCATTCTGCTGCAGGATGGCATGACGAGGGCACCCGTG…	CDS	This study	Chloramphenicol
EBTA_44	PRO_MpHDR	Linear fragment for L0 cloning	TATAGCGAAGTAAACAGCGGACACCCAGATCGCAGAATGAAGAGTAGTGATTCTAAATAATGACCTCTCTAGGTTTCAATCCGAATGAAGTGAAAAACTATTCGGTTTGGACCTCTCACCAGGAGTTTGTTCACCATTTCTCCCATGCACGCAAATCTAATTTTCTGCATGCTCATAGAAGATAAGTTCTTCAAACACTCATCGGTGTTTGAGTTAGCAATAGTCCTGAATGTGGCTCCATGTTCTTTCACTCATGGTTTAAGTTTCTCTTTTGAACTTTTTCCTCTATTTCTTCTCGGTTCTGTTTCTAGGCGTACATGTGATGCTCAAATTTTATGTATTTTCATTTCCCAATGTCTTGCAAATGAGATGTCACATGCGTGCATCATATTAAACGTG…	PRO	This study
EBTA_45	PRO_MpHDS	Linear fragment for L0 cloning	TAAGAAACATGTCCACTTTTGTATCGGAATTCATAATATTAACCAGTAATTCCTCTGTTTTTTCGTTGTTTTCTATCGTTTAGTTCCCATATAGCGATCACTCGTGGCAGCGGACGTCCGGTGGCCTGGGAAGAAACCCCATCACCTTGGAACCTTTGGAAACCTGGAAGTTCGCCACTTGCAGAAGATATCCTACCAGAACGTCTCTGGGTGTGACAAGCCACAGTGGTTTCATGGCCTGACGATCGTCAAGTCAACGGAATACCCGGCACGACGTTCTCGTGATCTGGCTGGTGTAAGGCAGTCCGTCCACCTGTGACGGTGGCGGCGATCATCCACTGAAGGTCGTCGCGAATTTCTCCAATGTGGGGAGGAGACGGCAGCTCCGTATCCGGTAGT…	PRO	This study
EBTA_49	PRO_MpDXR1	Linear fragment for L3 cloning	ATATATATGGGATGGGCCATGCTCTTATTTCAGAAAATTGGAAGTATGGTAGCAGTGTACTTCACTTTTATTGCAGGAGGAGATAAGAAAGAAGCACCCATAAACATAGTACATTATTACATGTATCTTGATATAGGATAGAATCTTAATTACACCATAAACTTGACTGGAAATTCAAAACACTTGATGGGACAAAACAGGTTTCATTTTACCCATTGGATCTATCGACGGCGTTACAACCCACCGTCAATGATGTTCCAATACTATCTGGGGTTATTTCGAGTAGAACATAAAGTCACGGCAAGACTATATATCCGGAGTAATTCGGACTCATGGTGCACTTCATTTTCTTAGACATGGCTGCAAACTAGTTCGCCAAAATACTGTGGCCCGACAGTG…	PRO	This study
EBTA_50	PRO_MpDXS1	Linear fragment for L1 cloning	GAGTGCATAGAAAGTCTCATTCTTTTCACAGTCTACGGAGGTTCAGAATATTTTGAAAGTTGCAAGAGCTTCAAATTCAAGGCTTTCCTTTTCAGCGCGGCGAGAATTACGTCATTTTTTTCACGCTCATTTGCATTTGAGATATAATTTCACTTTATAGAGCACGATAAACTAGTTCATTGTAGACTACAATATCGTATATTTATAAATTATTTTTCTCGGGAAGGGGTGCGGAACAAATCTGTAGGGACAGAtGACGTAAAAATGGGTGCAATATGTTCAAAGGTCAGAAAAGTGTCCTCACAGATATTTATCATAAGCAGATAAAAAGCATAACAAGGAGGACCGAGAATTTATACACAATTCGCAGAGAGAAGGGAGCAGAAACGCTCAAGGCCA…	PRO	This study
EBTA_51	PRO_MpDXS2	Linear fragment for L1 cloning	TAATATCAAGATAGAATCATAATCATATCTAATGATGATCACATAATTGGATCCTTTTCTAGTTGTGAATATCAATACAAAGATTTGAGCTATACATCATGCAATCATTAGCTGAGAAATAATCTCTATTTTTATTTCTACTTTCGAACATGTTTTGTATGACAATAATGAAATATCATCTTTCGTCTTGCGATGAAATTAAGAAATATGTCaTCTTTTCGTCTAATCGTAAACATGAATCTACCACGTACCCAAAGAGCCATCAAAATGAGTAGGATCGAACCCGAACTGATGTGAGCACCATCTGGATAAAGTAAATTCGAGATCCCAACGGCAGATTGGGCACCATGAATGTCATGGCAATTTGGTGAGAGAGGTCGCGAGGCCTTCACGTGAGTC…	PRO	This study
EBTA_52	PRO_MpFPS	Linear fragment for L1 cloning	ACTGTTACTCCTCTCAAATGCTGAAGATGCCATGAGTTTCAACAATCGAGATTGACTCTTCCTCTGTGTGGAATATACAGGAAGAACGTGCAACACTTCAGCCAGAGAAGAAACTCTTTGCACTATCTTTAATGGCTGTGAAATGATGTTCCAGTTTTGCAAGTAATGTGCAGCACATGTCCCGAACTTTTGTACTCAATGTTTATCGGGACATATTTTCCACGATACTATTGTGGCTAGATACCCTAGTCTCTAGTGTCTCGTTTTCATGATTCAACAATATAATATAACCGTAAACTATCTACGTTAGGTTCTTTCGAACAATCTAAATTCACATTTGTATTCTCTCTTTGTCTGGTCGAAATATGGACACAGAGGAGTTAGAAGCATTTAGACTAA…	PRO	This study
EBTA_54	PRO_MpGGPPS	Linear fragment for L1 cloning	TCAAGGACACAATGTTAAACATTAACTAGCATAATTCATAGAGATGCAAAGAAAATAAATTTTTTTTTGGAAGAAAATCAAAATCGTAGATCAAATATGTATAATCGGAATTTTTTTTTCAAATATGTTAATCATCTATAAGGATAAAAATATCACACTATAAATCTTTAATTATAAGTATTTAGTTGGATTGAAAAATTATTACTCAGAGATCTAAATCTTCATTACTACACCCATACATGTTAGTTCAATAGTCATGCTCTAAATTTTTGTTGGAACATCTACTTCAAGACAGTCGTTATTGAGGAGATTTGACGTTTTATATTCCTCTTAACGTGCGTGTTGTTTCAAATTTATATAAACTAATATGCACGACCATTAATTGAGAAAGAAACAGGT…	PRO	This study
EBTA_55	PRO_MpHMGR	Linear fragment for L1 cloning	CTAAGTATATGAGGTGATAGCATATATTTGAAGAATGATAAAACTAGCCCACGGTTGACTGTTAAGTCTCATCCTTATATTGCTTATAGGGTCTTACTGTCTCTTCTTTCGACCCGTGCTATGCAATAATTGGGAAAATTGTGCATTTTCGCAAGAATGATGACGTACAAAATGAACTGCATGTCGGTGTAAATAGAGATTCTCTGCCGAGAGGACGCGTTTACAGAAGTTCTGTGTAGGCAAATACCCAGTGACCAAACTCTGCCCGTCAGGTGTCTTGTGACTTGCAGAACGCAGTCATGCAACGTATACACAACACATCTCGCATTCGAATTGGATCTGCTAAACTTGAGACATAAGGTAAGACGAAAAGGACATTTGTTAAAGTTCATGCAAATA…	PRO	This study
EBTA_58	PRO_MpDXR2	pUAP1	ATGTTATACATTAGTAATTTGTATTCATATGCATCTTAAAATACATTAAAAAATTAGGAATAAGAAATTAAATTTGCAGAAAAAATGTGAGTAAAGTCTATACTTAATTTTAGTTCATCTATGATAATATTTTAATTTAGAAAAAATAAAACTCAAAATGTGTTTTCAAATCTTTAACGATGAAATCAACTAAACTGAATTTGTTGAAGTCAAATTAAAATTTAGATGAGAAATGATTCATGTTCCACAGTCAAATCTAATTTCATCATAAGGTCATTCGAAATCTTATGTGAGAACGCTGTGTTCTCATCAATTACATTTACTAAATTGCTACTTCAGGTGTGCTGCCTTCAAAATTTTGAGGTCATTTATAAAATATAAAAATAAACAACAGAAAAC…	PRO	This study	Chloramphenicol
EBTA_60	PRO_MpMVD	Linear fragment for L3 cloning	AACCAGATAGTCTAATCTCAGAGAAGCCACCGGCTGAGAAGCAAGAAAAATCCTTGGACGACCGAATACTACTCCAACATATTAGTTATCAAATGTAAAAGAATGACCTTTCCAATAATCCATGGCGAAAAATGCTCTGGGAAAAGAATAAAAAAATCAAATTAGGCCACGGGGAAGAAGTGCGCGTAGAGTGAACAAAAGCAAAAGTTCAGATAGACACGAAATATGCACGGAGACGCATGTACAGGAGGGGGAAGTAGATCTCGTACTGGCGCCTCACTCCCGCTGCTGACAGGAGAAGTAACATGTACAGAGGATATCGCGCTGGAGCCTGACTCCCGTTGCGGACAGGGGGAGTAACATTTACAGAGGGAGGCGGCGGAAGTGGGTGAGCGCGGA…	PRO	This study
EBTA_62	PRO_MpSQS3	Linear fragment for L3 cloning	CTCACGACAGTCAGGTACAATGTTGCAATCAAAATGGGCGTGACGTGTTTCACATACACGCCTCAGGAAAATGCTGGTCCTAAGAAAAAACGTGTCTTTGGCAGTCAGGAAGAACAGACTCTACAGCATCTGTGCTGCTCTCGGGAAAAGCCCAGATATAGATTGACAGTACCAATCCGAGGTGAGCTTTCAAATGTTGCTTTAGGGACAATCGTGCATGTGTCAGGTAAGAAAAGTTGCACAGGACCGGAAGTCCTACGTCAAGGGCAAAAGTATTGGAGGACTCTGCAAGAACTCGGAAAGGAACTCCACGAGACACTCAACACCGGCTGGTGGGGCCCGTCTTCAGGCGGCGCACATCTCAAGGAGATTGGAGGTGGTGAGGTGAATGGCGCAGGC…	PRO	This study
EBTA_63	TXS	pUAP4	ATGGCTCAGCTGAGCTTCAACGCCGCCCTGAAGATGAATGCCTTGGGAAACAAGGCCATCCACGATCCTACCAACTGCAGAGCCAAGAGCGAGGGACAGATGATGTGGGTGTGCAGCAAGAGCGGAAGAACTAGAGTGAAGATGAGCAGAGGAAGCGGAGGACCTGGACCTGTGGTGATGATGAGCAGCAGCACCGGAACTAGCAAGGTGGTGAGCGAGACTAGCAGCACCATCGTGGATGATATCCCTAGATTAAGCGCCAACTACCACGGAGATCTGTGGCACCACAACGTGATTCAGACCCTGGAAACCCCTTTCAGAGAGAGCAGCACCTTCCAAGAGAGAGCCGATGAGCTGGTGGTGAAGATCAAGGATATGTTCAATGCACTGGGAGATGGA…	CDS	This study	Chloramphenicol
EBTA_64	TXS_CDS12	pUAP4	Stop codon of TXS removed	CDS12	This study	Chloramphenicol
EBTA_65	PRO_MpFTPSL2	Linear fragment for L1 and L3 cloning	TAGAATCTATAAGACGTAAACAGTTCTTAAGACTATATTTTTTAATTAATATCTTAGAAAGGAATAGAAGGGTACAAAAGATTAATATTAATGTGAAAAAGAAAGCCTTAGTATTGAATACATCTGATGGTATCGAGTCAGGTACAAGAAATTCAAGGTCATGATGGTCATTTTGACATCTTCTAATTTCATTCATTTTTCTCTTTTGGGTTATGTCCACCGACAAAACATAATGTATTAGTTTTATAATTGATGTGTATGATACAAAATAATATGGTCACGCTAGACTTCAACATAGTCGAATAGTCGAATCCAACACCAACCCCAATACGGAAAGTTTTGAAAATAAAAATGGAAAAGAACTCTGCATTGGCTTCATTGTACAGCGTACTAGAAATT…	PRO	This study
p0_1182	MpFTPSL2_CDS12	pUAP4	ATGGCGAGCTGTGGTGCCGGGAACGAGGAGGTCGTCTTCGGAGACAAGTTCCGCAACAGATGCTCGAAGTTCCTGGAAGACATGTGCTTCAAGAACACCAAAGAATGTGCAAGTCATGAACTGTTGGATCAGATTTACGACGCTGTGTGCAGCCTGCGAAAAATGCAATCAGCAAGCGTCGATGTGATCAGAGCATCCTGTGCATATGCGGACTTCATGTGTAGGTACCATACGTTCGAGAACAAAGTCAAAGTTGCCCATTATACCAGTGTGGGCACAGAGATTGACATTCTGTTGGACAGTGCTACCATGCGCTCGATGCCTGATGGTGGAGCTTGCACGAAAGAAGACTCTGAATTATTTCATCTCAAGCTCCTCAATCCTGAATTGTACAAGAAA…	CDS12	This study	Chloramphenicol	Mp6g04320

## Sheet: L1
ID	Name	Backbone	p1	p2	p3	p4	p5	Mp_id	Reference	Resistance bacteria	link
L1_EBTA_L1001	pro.2x35S_MpHMGR-L-mVenus_NOS	pCk2	OP-050	EBTA_30	OP-039	OP-053		Mp2g07980	This study	Kanamycin
L1_EBTA_L1002	pro.2x35S_Mp-tHMGR-L-mVenus_NOS	pCk2	OP-050	EBTA_37	OP-039	OP-053		Mp2g07980	This study	Kanamycin
L1_EBTA_L1015	proMpDXS1:DXS1-L-mvenus_NOS	pCk2	EBTA_50	EBTA_14	OP-039	OP-053		Mp2g09130	This study	Kanamycin
L1_EBTA_L1016	proMpDXS2:DXS2-L-mvenus_NOS	pCk2	EBTA_51	EBTA_16	OP-039	OP-053		Mp4g14720	This study	Kanamycin
L1_EBTA_L1017	proMpFPS:FPS-L-mVenus_NOS	pCk2	EBTA_52	EBTA_20	OP-039	OP-053		Mp3g22530	This study	Kanamycin
L1_EBTA_L1019	proMpGGPPS:GGPPS-L-mVenus_NOS	pCk2	EBTA_54	EBTA_24	OP-044	OP-053		Mp2g13280	This study	Kanamycin
L1_EBTA_L1020	proMpHDR:HDR-L-mVenus_NOS	pCk2	EBTA_44	EBTA_27	OP-039	OP-053		Mp5g09880	This study	Kanamycin
L1_EBTA_L1021	proMpHDS:HDS-L-eGFP_NOS	pCk2	EBTA_45	EBTA_29	OP-036	OP-053		Mp5g09870	This study	Kanamycin
L1_EBTA_L1022	proMpHMGR:HMGR-L-mVenus_NOS	pCk2	EBTA_55	EBTA_30	OP-039	OP-053		Mp2g07980	This study	Kanamycin
L1_EBTA_L1026	proMYB2:Taxadiene-L-mVenus_NOS	pCk2	p0_o481	p0_o226	EBTA_64	OP-044	OP-053		This study	Kanamycin
L1_EBTA_L1027	proMYB2:AMS_NOS-35S	pCk3	p0_o481	p0_o226	EBTA_02	OP-054			This study	Kanamycin
L1_EBTA_L1028	proMYB2:AMS-L-mVenus_NOS	pCk2	p0_o481	p0_o226	EBTA_03	OP-039	OP-053		This study	Kanamycin
L1_EBTA_L1029	proMYB2:b-AS_NOS -35S	pCk3	p0_o481	p0_o226	EBTA_04	OP-054			This study	Kanamycin
L1_EBTA_L1030	proMYB2:b-AS-L-mVenus_NOS	pCk3	p0_o481	p0_o226	EBTA_05	OP-044	OP-053		This study	Kanamycin
L1_EBTA_L1032	proMYB2:MpABCG1_NOS	pCk2	p0_o481	p0_o226	EBTA_08	OP-053		Mp8g13070	This study	Kanamycin
L1_EBTA_L1033	proMYB2:MpDXS1_35S	pCk4	p0_o481	p0_o226	EBTA_13	OP-052		Mp2g09130	This study	Kanamycin
L1_EBTA_L1034	proMYB2:MpDXS1-L-mVenus_NOS	pCk2	p0_o481	p0_o226	EBTA_14	OP-044	OP-053	Mp2g09130	This study	Kanamycin
L1_EBTA_L1035	proMYB2:MpDXS2_35S	pCk4	p0_o481	p0_o226	EBTA_15	OP-052		Mp4g14720	This study	Kanamycin
L1_EBTA_L1036	proMYB2:MpDXS2-L-mVenus_NOS	pCk2	p0_o481	p0_o226	EBTA_16	OP-044	OP-053	Mp4g14720	This study	Kanamycin
L1_EBTA_L1037	proMYB2:MpFPS_NOS	pCk2	p0_o481	p0_o226	EBTA_19	OP-053		Mp3g22530	This study	Kanamycin
L1_EBTA_L1038	proMYB2:MpFPS-L-mVenus_NOS	pCk2	p0_o481	p0_o226	EBTA_20	OP-044	OP-053	Mp3g22530	This study	Kanamycin
L1_EBTA_L1039	proMYB2:MpFTPSL1-L-mVenus_NOS	pCk2	p0_o481	p0_o226	EBTA_06	OP-039	OP-053	Mp6g04380	This study	Kanamycin
L1_EBTA_L1040	proMYB2:MpGGPPS_NOS	pCk2	p0_o481	p0_o226	EBTA_23	OP-053		Mp2g13280	This study	Kanamycin
L1_EBTA_L1041	proMYB2:MpGGPPS-L-mVenus_NOS	pCk2	p0_o481	p0_o226	EBTA_24	OP-044	OP-053	Mp2g13280	This study	Kanamycin
L1_EBTA_L1042	proMYB2:MpHDR_NOP1	pCk3	p0_o481	p0_o226	EBTA_26	OP-057		Mp5g09880	This study	Kanamycin
L1_EBTA_L1043	proMYB2:MpHMGR_35S	pCk4	p0_o481	p0_o226	EBTA_29	OP-052		Mp2g07980	This study	Kanamycin
L1_EBTA_L1044	proMYB2:MpHMGR-L-mVenus_NOS	pCk2	p0_o481	p0_o226	EBTA_30	OP-039	OP-053	Mp2g07980	This study	Kanamycin
L1_EBTA_L1045	proMYB2:Mp-tHMGR_35S	pCk4	p0_o481	p0_o226	EBTA_34	OP-052		Mp2g07980	This study	Kanamycin
L1_EBTA_L1046	proMYB2:PpDXS1_35S	pCk4	p0_o481	p0_o226	EBTA_36	OP-052			This study	Kanamycin
L1_EBTA_L1047	proMYB2:PpDXS2_35S	pCk4	p0_o481	p0_o226	EBTA_38	OP-052			This study	Kanamycin
L1_EBTA_L1048	proMYB2:PpHMGR_35S	pCk4	p0_o481	p0_o226	EBTA_40	OP-052			This study	Kanamycin
L1_EBTA_L1049	proMYB2:Pp-tHMGR_35S	pCk4	p0_o481	p0_o226	EBTA_42	OP-052			This study	Kanamycin
L1_EBTA_L1051	proMYB2:TXS_NOS-35S	pCk3	p0_o481	p0_o226	EBTA_63	OP-054			This study	Kanamycin
L1_EBTA_L1053	proMYB2:Mp-tHMGR-L-mVenus_NOS	pCk2	p0_o481	p0_o226	EBTA_35	OP-039	OP-053	Mp2g07980	This study	Kanamycin
L1_EBTA_L1054	proUBE2:AMS_NOS-35S	pCk3	OP-047	OP-048	EBTA_02	OP-054			This study	Kanamycin
L1_EBTA_L1055	proUBE2:b-AS_NOS -35S	pCk3	OP-047	OP-048	EBTA_04	OP-054			This study	Kanamycin
L1_EBTA_L1073	proUBE2:TXS_NOS-35S	pCk3	OP-047	OP-048	EBTA_63	OP-054			This study	Kanamycin
L1_EBTA_L1077	proMYB2:TXS-L-mVenus_NOS	pCk2	p0_o481	p0_o226	EBTA_64	OP-039	OP-053		This study	Kanamycin
L1_EBTA_L1081	proBidirectional MpHDS-eGFP-NOS_HDR-mVenus-NOS	pCk2	PCR_EBTA_L1020		PCR_EBTA_L1021				This study	Kanamycin
L1_EBTA_L1082	proMpFTPSL2:FTPSL2-L-mVenus_NOS	pCk2	EBTA_65	p0_1182	OP-039	OP-053		Mp6g04320	This study	Kanamycin

## Sheet: L2
ID	Name	Backbone	p1	p2	p3	p4	Reference	Resistance bacteria	Resistance plant
L2_EBTA_L2001	pro.2x35S_MpHMGR-L-mVenus_NOS	pCsC	OP-063	EBTA_L1001	OP-069	OP-012	This study	Spectinomycin	Hygromycin
L2_EBTA_L2002	pro.2x35S_Mp-tHMGR-L-mVenus_NOS	pCsC	OP-063	EBTA_L1002	OP-069	OP-012	This study	Spectinomycin	Hygromycin
L2_EBTA_L2014	proBidirectional MpHDS-eGFP_HDR-mVenus; proUBE2:mScarlet-Lti6b	pCsC	OP-063	EBTA_L1081	OP-069	OP-012	This study	Spectinomycin	Hygromycin
L2_EBTA_L2015	proMpDXS1:DXS1-L-mVenus_NOS; proUBE2:mScarlet-Lti6b	pCsC	OP-063	EBTA_L1015	OP-069	OP-012	This study	Spectinomycin	Hygromycin
L2_EBTA_L2016	proMpDXS2:DXS2-L-mVenus_NOS; proUBE2:mScarlet-Lti6b	pCsC	OP-063	EBTA_L1016	OP-069	OP-012	This study	Spectinomycin	Hygromycin
L2_EBTA_L2017	proMpFPS:FPS-mVenus_NOS; proUB2:mScarlet-Lti6b	pCsC	OP-063	EBTA_L1017	OP-069	OP-012	This study	Spectinomycin	Hygromycin
L2_EBTA_L2019	proMpGGPPS:GGPPS-mVenus_NOS; proUB2:mScarlet-Lti6b	pCsC	OP-063	EBTA_L1019	OP-069	OP-012	This study	Spectinomycin	Hygromycin
L2_EBTA_L2020	proMpHDR:HDR-L-mVenus_NOS; proUB2:mScarlet-Lti6b	pCsC	OP-063	EBTA_L1020	OP-069	OP-012	This study	Spectinomycin	Hygromycin
L2_EBTA_L2021	proMpHDS:HDS-L-eGFP_NOS; proUB2:mScarlet-Lti6b	pCsC	OP-063	EBTA_L1021	OP-069	OP-012	This study	Spectinomycin	Hygromycin
L2_EBTA_L2022	proMpHMGR:HMGR-mVenus_NOS; proUB2:mScarlet-Lti6b	pCsC	OP-063	EBTA_L1022	OP-069	OP-012	This study	Spectinomycin	Hygromycin
L2_EBTA_L2026	proMYB2:TXS-L-mVenus; proUBE2:mScarlet-Lti6b	pCsA	OP-063	EBTA_L1026	OP-069	OP-012	This study	Spectinomycin	Hygromycin
L2_EBTA_L2028	proMYB2:AMS-L-mVenus; proUBE2:mScarlet-Lti6b	pCsC	OP-063	EBTA_L1028	OP-069	OP-012	This study	Spectinomycin	Hygromycin
L2_EBTA_L2029	proMYB2:TXS-L-mVenus; proUBE2:mScarlet-Lti6b	pCsA	OP-063	EBTA_L1029	OP-069	OP-012	This study	Spectinomycin	Hygromycin
L2_EBTA_L2030	proMYB2:b-AS-L-mVenus; proUBE2:mScarlet-Lti6b	pCsC	OP-063	EBTA_L1030	OP-069	OP-012	This study	Spectinomycin	Hygromycin
L2_EBTA_L2033	proMYB2:MpDXS1_35S; proMYB2:TXS_NOS-35S	pCsC	OP-063	OP-010	EBTA_L1051	EBTA_L1033	This study	Spectinomycin	Hygromycin
L2_EBTA_L2034	proMYB2:MpDXS1-L-mVenus_NOS; proUBE2:mScarlet-Lti6b	pCsC	OP-063	EBTA_L1034	OP-069	OP-012	This study	Spectinomycin	Hygromycin
L2_EBTA_L2035	proMYB2:MpDXS2_35S; proMYB2:TXS_NOS-35S	pCsC	OP-063	OP-010	EBTA_L1051	EBTA_L1035	This study	Spectinomycin	Hygromycin
L2_EBTA_L2036	proMYB2:MpDXS2-L-mVenus_NOS; proUB2:mScarlet-Lti6b	pCsC	OP-063	EBTA_L1036	OP-069	OP-012	This study	Spectinomycin	Hygromycin
L2_EBTA_L2038	proMYB2:MpFPS-mVenus_NOS; proUB2:mScarlet-Lti6b	pCsC	OP-063	EBTA_L1038	OP-069	OP-012	This study	Spectinomycin	Hygromycin
L2_EBTA_L2040	proMYB2:MpGGPPS_NOS	pCsE	OP-009	EBTA_L1040	OP-011	OP-012	This study	Spectinomycin	Hygromycin
L2_EBTA_L2044	proMYB2:MpHMGR-L-mVenus_NOS; proUB2:mScarlet-Lti6b	pCsC	OP-063	EBTA_L1044	OP-069	OP-012	This study	Spectinomycin	Hygromycin
L2_EBTA_L2051	proMYB2:TXS_NOS-35S	pCsC	OP-063	OP-010	EBTA_L1051	OP-012	This study	Spectinomycin	Hygromycin
L2_EBTA_L2053	proMYB2:Mp-tHMGR-L-mVenus_NOS; proUB2:mScarlet-Lti6b	pCsC	OP-063	EBTA_L1053	OP-069	OP-012	This study	Spectinomycin	Hygromycin
L2_EBTA_L2054	proUBE2:AMS_NOS-35S	pCsB	OP-063	OP-010	EBTA_L1054	OP-012	This study	Spectinomycin	Hygromycin
L2_EBTA_L2055	proUBE2:b-AS_NOS-35S	pCsA	OP-063	OP-010	EBTA_L1055	OP-012	This study	Spectinomycin	Hygromycin
L2_EBTA_L2072	proUBE2:TXS_NOS-35S	pCsA	OP-063	OP-010	EBTA_L1073	OP-012	This study	Spectinomycin	Hygromycin
L2_EBTA_L2075	proMYB2:PpHMGR_35S; proMYB2:b-AS_NOS-35S	pCsA	OP-063	OP-010	EBTA_L1029	EBTA_L1048	This study	Spectinomycin	Hygromycin
L2_EBTA_L2076	proMYB2:Pp-tHMGR_35S; proMYB2:b-AS_NOS-35S	pCsA	OP-063	OP-010	EBTA_L1029	EBTA_L1049	This study	Spectinomycin	Hygromycin
L2_EBTA_L2077	proMYB2:MpHMGR_35S; proMYB2:b-AS_NOS-35S	pCsA	OP-063	OP-010	EBTA_L1029	EBTA_L1043	This study	Spectinomycin	Hygromycin
L2_EBTA_L2078	proMYB2:Mp-tHMGR_35S; proMYB2:b-AS_NOS-35S	pCsA	OP-063	OP-010	EBTA_L1029	EBTA_L1044	This study	Spectinomycin	Hygromycin
L2_EBTA_L2091	proMYB2:MpGGPPS_NOS; proMYB2:MpHDR_NOP1	pCsE	OP-009	EBTA_L1040	EBTA_L1042	OP-012	This study	Spectinomycin	None
L2_EBTA_L2093	proMYB2:FPS_NOS; proMYB2:MpHMGR_35S	pCsB	OP-063	EBTA_L1037	OP-011	EBTA_L1043	This study	Spectinomycin	Hygromycin
L2_EBTA_L2094	proMYB2:MpABCG1_NOS; proMYB2:AMS_NOS-35S	pCsB	OP-063	EBTA_L1032	EBTA_L1027	OP-012	This study	Spectinomycin	Hygromycin
L2_EBTA_L2095	proMYB2:AMS_NOS-35S	pCsB	OP-063	OP-010	EBTA_L1027	OP-012	This study	Spectinomycin	Hygromycin
L2_EBTA_L2096	proMYB2:MpDXS2_35S; proUBE2:mScarlet-Lti6b	pCsA	OP-009	OP-010	OP-069	EBTA_L1076	This study	Spectinomycin	None
L2_EBTA_L2097	proMYB2:MpFPS_NOS; proUBE2:mScarlet-Lti6b; proMYB2:MpHMGR_35S	pCsA	OP-009	EBTA_L1037	OP-069	EBTA_L1043	This study	Spectinomycin	None
L2_EBTA_L2098	proMYB2:MpFPS_NOS; proUBE2:mScarlet-Lti6b; proMYB2:MpDXS2_35S	pCsA	OP-009	EBTA_L1037	OP-069	EBTA_L1076	This study	Spectinomycin	None
L2_EBTA_L2104	proMYB2:PpDXS1_35S; proMYB2:TXS_NOS-35S	pCsC	OP-063	OP-010	EBTA_L1051	EBTA_L1046	This study	Spectinomycin	Hygromycin
L2_EBTA_L2105	proMYB2:PpDXS2_35S; proMYB2:TXS_NOS-35S	pCsC	OP-063	OP-010	EBTA_L1051	EBTA_L1047	This study	Spectinomycin	Hygromycin
L2_EBTA_L2106	proMpFTPSL2:FTPSL2-L-mVenus_NOS; proUBE2:mScarlet-Lti6b	pCsC	OP-063	EBTA_L1082	OP-069	OP-012	This study	Spectinomycin	Hygromycin
L2_EBTA_L2109	CRISPR_Cas9OE	pCsB	OP-063	OP-010	OP-011	OP-073	This study	Spectinomycin	Hygromycin
L2_EBTA_L2110	CRISPR_Mpabcg1ge	pCsA_lacZgRNA-Cas9					This study	Spectinomycin	Hygromycin

## Sheet: L3
ID	Name	backbone	p1	p2	p3	p4	Reference	Resistance bacteria	Resistance plant
L3_EBTA_L3001	pro_MpDXR1	pBy01	EBTA_49				This study	Kanamycin	Hygromycin
L3_EBTA_L3010	pro_MpDXR2	pBy01	EBTA_58				This study	Kanamycin	Hygromycin
L3_EBTA_L3011	pro_MpMVD	pBy01	EBTA_60				This study	Kanamycin	Hygromycin
L3_EBTA_L3012	pro_MpSQS3	pBy01	EBTA_62				This study	Kanamycin	Hygromycin
L3_EBTA_L3014	pCsB::MpFPS_MpHMGR; pCsA::MpDXS2_mScarlet-Lti6b	pCk1	EBTA_L2096	EBTA_L2097	OP-015	OP-016	This study	Kanamycin	None
L3_EBTA_L3015	pCsC::MpDXS1_TXS; pCsE::MpGGPPS	pCk1	OP-013	OP-014	EBTA_L2033	EBTA_L2040	This study	Kanamycin	Hygromycin
L3_EBTA_L3016	pCsC::MpDXS2_TXS; pCsE::MpGGPPS	pCk1	OP-013	OP-014	EBTA_L2035	EBTA_L2040	This study	Kanamycin	Hygromycin
L3_EBTA_L3017	pCsC::MpDXS1_TXS; pCsE::MpGGPPS-HDR	pCk1	OP-013	OP-014	EBTA_L2033	EBTA_L2089	This study	Kanamycin	Hygromycin
L3_EBTA_L3018	pCsC::MpDXS2_TXS; pCsE::MpGGPPS-HDR	pCk1	OP-013	OP-014	EBTA_L2035	EBTA_L2089	This study	Kanamycin	Hygromycin
